# Supplementary material for: Electrochemical and optoelectronic properties of terthiophene- and bithiophene-based polybenzofulvene derivatives
Source: RSC Adv. 2018 Mar 19;8(20):10836–47. doi: 10.1039/c7ra13242e (PMC9078966; doi:10.1039/c7ra13242e)
Supplement: RA-008-C7RA13242E-s003 [file RA-008-C7RA13242E-s003.cif]

# Electronic Supplementary Material (ESI) for RSC Advances.
# This journal is © The Royal Society of Chemistry 2018

####################################################################### 
# 
# This file contains crystal structure data downloaded from the 
# Cambridge Structural Database (CSD) hosted by the Cambridge 
# Crystallographic Data Centre (CCDC).
# 
# Full information about CCDC data access policies and citation 
# guidelines are available at http://www.ccdc.cam.ac.uk/access/V1 
# 
# Audit and citation data items may have been added by the CCDC. 
# Please retain this information to preserve the provenance of 
# this file and to allow appropriate attribution of the data. 
# 
#######################################################################

data_shelx
_database_code_depnum_ccdc_archive 'CCDC 1560193'
_audit_update_record             
;
2017-07-04 deposited with the CCDC.
2018-03-01 downloaded from the CCDC.
;

_audit_creation_method           SHELXL-2013


_chemical_name_systematic        
;
ethyl 6-([2,2':5',2''-terthiophen]-5-yl)-1-oxo-3-phenyl-1H-indene-2-carboxylate
;
_chemical_formula_moiety         'C30 H20 O3 S3'
_chemical_formula_sum            'C30 H20 O3 S3'
_chemical_formula_weight         524.64

loop_
_atom_type_symbol
_atom_type_description
_atom_type_scat_dispersion_real
_atom_type_scat_dispersion_imag
_atom_type_scat_source
C C 0.0033 0.0016 'International Tables Vol C Tables 4.2.6.8 and 6.1.1.4'
H H 0.0000 0.0000 'International Tables Vol C Tables 4.2.6.8 and 6.1.1.4'
O O 0.0106 0.0060 'International Tables Vol C Tables 4.2.6.8 and 6.1.1.4'
S S 0.1246 0.1234 'International Tables Vol C Tables 4.2.6.8 and 6.1.1.4'

_space_group_crystal_system      triclinic
_space_group_IT_number           2
_space_group_name_H-M_alt        'P -1'
_space_group_name_Hall           '-P 1'

_shelx_space_group_comment       
;
The symmetry employed for this shelxl refinement is uniquely defined
by the following loop, which should always be used as a source of
symmetry information in preference to the above space-group names.
They are only intended as comments.
;

loop_
_space_group_symop_operation_xyz
'x, y, z'
'-x, -y, -z'

_cell_length_a                   9.652(5)
_cell_length_b                   11.432(5)
_cell_length_c                   13.068(5)
_cell_angle_alpha                108.905(5)
_cell_angle_beta                 98.795(5)
_cell_angle_gamma                109.501(5)
_cell_volume                     1229.6(10)
_cell_formula_units_Z            2
_cell_measurement_temperature    293(2)
_cell_measurement_reflns_used    2186
_cell_measurement_theta_min      2.3362
_cell_measurement_theta_max      28.9115

_exptl_crystal_description       prism
_exptl_crystal_colour            'pale yellow'
_exptl_crystal_density_diffrn    1.417
_exptl_crystal_F_000             544
_exptl_crystal_size_max          0.4
_exptl_crystal_size_mid          0.3
_exptl_crystal_size_min          0.3
_exptl_absorpt_coefficient_mu    0.334
_exptl_absorpt_correction_T_min  0.56164
_exptl_absorpt_correction_T_max  1.00000
_exptl_absorpt_correction_type   multi-scan
_exptl_absorpt_process_details   
;
CrysAlisPro, Agilent Technologies,
Version 1.171.36.21 (release 14-08-2012 CrysAlis171 .NET)
(compiled Sep 14 2012,17:21:16)
Empirical absorption correction using spherical harmonics,
 implemented in SCALE3 ABSPACK scaling algorithm.
;

_diffrn_ambient_temperature      293(2)
_diffrn_radiation_wavelength     0.71073
_diffrn_radiation_type           MoK\a
_diffrn_radiation_source         'Enhance (Mo) X-ray Source'
_diffrn_radiation_monochromator  graphite
_diffrn_measurement_device_type  'Xcalibur, Sapphire3'
_diffrn_measurement_method       '\w scans'
_diffrn_detector_area_resol_mean 16.0827
_diffrn_reflns_number            10013
_diffrn_reflns_av_unetI/netI     0.0662
_diffrn_reflns_av_R_equivalents  0.0288
_diffrn_reflns_limit_h_min       -10
_diffrn_reflns_limit_h_max       12
_diffrn_reflns_limit_k_min       -11
_diffrn_reflns_limit_k_max       14
_diffrn_reflns_limit_l_min       -16
_diffrn_reflns_limit_l_max       13
_diffrn_reflns_theta_min         2.341
_diffrn_reflns_theta_max         28.975
_diffrn_reflns_theta_full        25.242
_diffrn_measured_fraction_theta_max 0.845
_diffrn_measured_fraction_theta_full 0.999
_diffrn_reflns_Laue_measured_fraction_max 0.845
_diffrn_reflns_Laue_measured_fraction_full 0.999
_diffrn_reflns_point_group_measured_fraction_max 0.845
_diffrn_reflns_point_group_measured_fraction_full 0.999
_reflns_number_total             5524
_reflns_number_gt                3578
_reflns_threshold_expression     'I > 2\s(I)'
_reflns_Friedel_coverage         0.000
_reflns_Friedel_fraction_max     .
_reflns_Friedel_fraction_full    .

_reflns_special_details          
;
 Reflections were merged by SHELXL according to the crystal
 class for the calculation of statistics and refinement.
 
 _reflns_Friedel_fraction is defined as the number of unique
 Friedel pairs measured divided by the number that would be
 possible theoretically, ignoring centric projections and
 systematic absences.
;

_computing_data_collection       
;
CrysAlisPro, Oxford Diffraction Ltd.,
Version 1.171.33.42 (release 29-05-2009 CrysAlis171 .NET)
(compiled May 29 2009,17:40:42)
;
_computing_cell_refinement       
;
CrysAlisPro, Oxford Diffraction Ltd.,
Version 1.171.33.42 (release 29-05-2009 CrysAlis171 .NET)
(compiled May 29 2009,17:40:42)
;
_computing_data_reduction        
;
CrysAlisPro, Oxford Diffraction Ltd.,
Version 1.171.33.42 (release 29-05-2009 CrysAlis171 .NET)
(compiled May 29 2009,17:40:42)
;
_computing_structure_refinement  'SHELXL-2013 (Sheldrick, 2013)'
_computing_molecular_graphics    'Ortep-3 for Windows (Farrugia, 1997)'
_computing_publication_material  'WinGX publication routines (Farrugia, 1999)'

_refine_ls_structure_factor_coef Fsqd
_refine_ls_matrix_type           full
_refine_ls_weighting_scheme      calc
_refine_ls_weighting_details     
'w=1/[\s^2^(Fo^2^)+(0.0491P)^2^+0.4423P] where P=(Fo^2^+2Fc^2^)/3'
_atom_sites_solution_hydrogens   geom
_refine_ls_hydrogen_treatment    constr
_refine_ls_extinction_method     none
_refine_ls_extinction_coef       .
_refine_ls_number_reflns         5524
_refine_ls_number_parameters     326
_refine_ls_number_restraints     0
_refine_ls_R_factor_all          0.0977
_refine_ls_R_factor_gt           0.0573
_refine_ls_wR_factor_ref         0.1425
_refine_ls_wR_factor_gt          0.1177
_refine_ls_goodness_of_fit_ref   1.026
_refine_ls_restrained_S_all      1.026
_refine_ls_shift/su_max          0.001
_refine_ls_shift/su_mean         0.000

loop_
_atom_site_label
_atom_site_type_symbol
_atom_site_fract_x
_atom_site_fract_y
_atom_site_fract_z
_atom_site_U_iso_or_equiv
_atom_site_adp_type
_atom_site_occupancy
_atom_site_site_symmetry_order
_atom_site_calc_flag
_atom_site_refinement_flags_posn
_atom_site_refinement_flags_adp
_atom_site_refinement_flags_occupancy
_atom_site_disorder_assembly
_atom_site_disorder_group
C2 C 0.4385(3) -0.1238(3) 1.3424(2) 0.0352(6) Uani 1 1 d . . . . .
C3 C 0.5523(3) -0.0385(3) 1.2996(2) 0.0360(6) Uani 1 1 d . . . . .
C4 C 0.4591(3) -0.0011(3) 1.2236(2) 0.0345(6) Uani 1 1 d . . . . .
C5 C 0.5020(3) 0.0736(3) 1.1611(2) 0.0372(7) Uani 1 1 d . . . . .
H5 H 0.6040 0.1087 1.1612 0.045 Uiso 1 1 calc R U . . .
C6 C 0.3909(3) 0.0965(3) 1.0969(2) 0.0360(6) Uani 1 1 d . . . . .
C7 C 0.2373(3) 0.0379(3) 1.0972(3) 0.0418(7) Uani 1 1 d . . . . .
H7 H 0.1623 0.0508 1.0540 0.050 Uiso 1 1 calc R U . . .
C8 C 0.1944(3) -0.0383(3) 1.1599(3) 0.0404(7) Uani 1 1 d . . . . .
H8 H 0.0922 -0.0763 1.1585 0.048 Uiso 1 1 calc R U . . .
C9 C 0.3068(3) -0.0565(3) 1.2246(2) 0.0351(6) Uani 1 1 d . . . . .
C10 C 0.4872(3) -0.1833(3) 1.4183(2) 0.0385(7) Uani 1 1 d . . . . .
C11 C 0.4104(4) -0.3033(3) 1.5309(3) 0.0515(8) Uani 1 1 d . . . . .
H11A H 0.4949 -0.2417 1.5990 0.062 Uiso 1 1 calc R U . . .
H11B H 0.4381 -0.3743 1.4880 0.062 Uiso 1 1 calc R U . . .
C12 C 0.2668(4) -0.3637(4) 1.5612(4) 0.0786(12) Uani 1 1 d . . . . .
H12A H 0.2343 -0.2938 1.5966 0.118 Uiso 1 1 calc R U . . .
H12B H 0.2872 -0.4040 1.6125 0.118 Uiso 1 1 calc R U . . .
H12C H 0.1870 -0.4317 1.4938 0.118 Uiso 1 1 calc R U . . .
C13 C 0.4301(3) 0.1797(3) 1.0316(2) 0.0370(6) Uani 1 1 d . . . . .
C14 C 0.3353(3) 0.1872(3) 0.9479(3) 0.0456(8) Uani 1 1 d . . . . .
H14 H 0.2300 0.1343 0.9206 0.055 Uiso 1 1 calc R U . . .
C15 C 0.4103(3) 0.2814(3) 0.9064(3) 0.0443(7) Uani 1 1 d . . . . .
H15 H 0.3597 0.2969 0.8489 0.053 Uiso 1 1 calc R U . . .
C16 C 0.5649(3) 0.3487(3) 0.9583(2) 0.0379(7) Uani 1 1 d . . . . .
C17 C 0.6789(3) 0.4528(3) 0.9379(2) 0.0379(7) Uani 1 1 d . . . . .
C18 C 0.8299(3) 0.5314(3) 0.9957(3) 0.0482(8) Uani 1 1 d . . . . .
H18 H 0.8793 0.5270 1.0604 0.058 Uiso 1 1 calc R U . . .
C19 C 0.9042(3) 0.6199(3) 0.9485(3) 0.0456(8) Uani 1 1 d . . . . .
H19 H 1.0076 0.6789 0.9785 0.055 Uiso 1 1 calc R U . . .
C20 C 0.8108(3) 0.6114(3) 0.8548(2) 0.0362(6) Uani 1 1 d . . . . .
C21 C 0.8449(3) 0.6786(3) 0.7783(3) 0.0397(7) Uani 1 1 d . . . . .
C22 C 0.7416(3) 0.6722(3) 0.6875(2) 0.0380(7) Uani 1 1 d . . . . .
H22 H 0.6355 0.6250 0.6668 0.046 Uiso 1 1 calc R U . . .
C23 C 0.8210(4) 0.7482(3) 0.6305(3) 0.0553(9) Uani 1 1 d . . . . .
H23 H 0.7710 0.7550 0.5674 0.066 Uiso 1 1 calc R U . . .
C24 C 0.9735(4) 0.8086(4) 0.6761(3) 0.0617(10) Uani 1 1 d . . . . .
H24 H 1.0405 0.8615 0.6486 0.074 Uiso 1 1 calc R U . . .
O1 O 0.6091(2) -0.1898(3) 1.4363(2) 0.0674(7) Uani 1 1 d . . . . .
O2 O 0.3796(2) -0.2314(2) 1.46425(19) 0.0489(6) Uani 1 1 d . . . . .
O3 O 0.6907(2) -0.0028(2) 1.32457(19) 0.0505(6) Uani 1 1 d . . . . .
S1 S 0.61734(8) 0.29308(8) 1.06064(7) 0.0452(2) Uani 1 1 d . . . . .
S2 S 0.62632(8) 0.49051(7) 0.82361(7) 0.0414(2) Uani 1 1 d . . . . .
S3 S 1.03067(10) 0.77706(10) 0.79046(10) 0.0693(3) Uani 1 1 d . . . . .
C1 C 0.2967(3) -0.1311(3) 1.2991(2) 0.0335(6) Uani 1 1 d . . . . .
C1' C 0.1479(3) -0.1987(3) 1.3164(2) 0.0350(6) Uani 1 1 d . . . . .
C2' C 0.0860(3) -0.3367(3) 1.2921(3) 0.0421(7) Uani 1 1 d . . . . .
H2' H 0.1413 -0.3879 1.2686 0.050 Uiso 1 1 calc R U . . .
C3' C -0.0578(3) -0.3979(3) 1.3029(3) 0.0512(8) Uani 1 1 d . . . . .
H3' H -0.0988 -0.4903 1.2861 0.061 Uiso 1 1 calc R U . . .
C4' C -0.1406(3) -0.3239(4) 1.3382(3) 0.0538(9) Uani 1 1 d . . . . .
H4' H -0.2370 -0.3662 1.3454 0.065 Uiso 1 1 calc R U . . .
C5' C -0.0815(3) -0.1876(3) 1.3629(3) 0.0548(9) Uani 1 1 d . . . . .
H5' H -0.1377 -0.1374 1.3868 0.066 Uiso 1 1 calc R U . . .
C6' C 0.0622(3) -0.1252(3) 1.3520(3) 0.0467(8) Uani 1 1 d . . . . .
H6' H 0.1021 -0.0328 1.3688 0.056 Uiso 1 1 calc R U . . .

loop_
_atom_site_aniso_label
_atom_site_aniso_U_11
_atom_site_aniso_U_22
_atom_site_aniso_U_33
_atom_site_aniso_U_23
_atom_site_aniso_U_13
_atom_site_aniso_U_12
C2 0.0303(14) 0.0366(15) 0.0418(18) 0.0178(13) 0.0144(12) 0.0138(11)
C3 0.0312(15) 0.0390(16) 0.0405(18) 0.0165(13) 0.0154(12) 0.0151(11)
C4 0.0300(14) 0.0359(15) 0.0395(17) 0.0166(13) 0.0128(12) 0.0133(11)
C5 0.0325(15) 0.0385(16) 0.0434(18) 0.0188(14) 0.0169(12) 0.0130(11)
C6 0.0385(15) 0.0330(15) 0.0365(17) 0.0128(13) 0.0138(12) 0.0147(12)
C7 0.0348(15) 0.0524(18) 0.0449(19) 0.0240(15) 0.0113(13) 0.0216(13)
C8 0.0301(15) 0.0456(17) 0.049(2) 0.0229(15) 0.0148(13) 0.0142(12)
C9 0.0310(14) 0.0335(15) 0.0413(18) 0.0162(13) 0.0137(12) 0.0114(11)
C10 0.0334(15) 0.0387(16) 0.0414(18) 0.0169(14) 0.0114(12) 0.0114(12)
C11 0.060(2) 0.060(2) 0.051(2) 0.0347(17) 0.0219(16) 0.0279(16)
C12 0.083(3) 0.083(3) 0.094(3) 0.062(3) 0.046(2) 0.028(2)
C13 0.0406(16) 0.0353(15) 0.0384(18) 0.0167(13) 0.0143(12) 0.0165(12)
C14 0.0357(16) 0.0528(19) 0.050(2) 0.0246(16) 0.0116(13) 0.0167(13)
C15 0.0438(17) 0.0525(18) 0.0424(19) 0.0250(15) 0.0100(13) 0.0220(14)
C16 0.0427(16) 0.0425(16) 0.0399(18) 0.0236(14) 0.0160(13) 0.0222(13)
C17 0.0446(16) 0.0393(16) 0.0363(17) 0.0200(13) 0.0125(13) 0.0199(12)
C18 0.0455(18) 0.058(2) 0.047(2) 0.0305(17) 0.0087(14) 0.0208(15)
C19 0.0390(16) 0.0455(18) 0.050(2) 0.0231(15) 0.0087(14) 0.0131(13)
C20 0.0367(15) 0.0325(15) 0.0422(18) 0.0150(13) 0.0137(12) 0.0164(11)
C21 0.0418(16) 0.0352(15) 0.051(2) 0.0227(14) 0.0195(13) 0.0179(12)
C22 0.0412(16) 0.0357(15) 0.0398(18) 0.0243(13) 0.0108(13) 0.0105(12)
C23 0.062(2) 0.061(2) 0.057(2) 0.0383(19) 0.0206(17) 0.0270(17)
C24 0.057(2) 0.067(2) 0.087(3) 0.052(2) 0.0354(19) 0.0289(17)
O1 0.0415(13) 0.107(2) 0.095(2) 0.0745(17) 0.0324(12) 0.0413(13)
O2 0.0405(11) 0.0659(14) 0.0623(16) 0.0442(12) 0.0245(10) 0.0254(10)
O3 0.0283(11) 0.0637(14) 0.0681(16) 0.0381(12) 0.0178(10) 0.0160(9)
S1 0.0379(4) 0.0520(5) 0.0509(5) 0.0324(4) 0.0102(3) 0.0144(3)
S2 0.0377(4) 0.0453(4) 0.0443(5) 0.0250(4) 0.0097(3) 0.0148(3)
S3 0.0434(5) 0.0852(7) 0.0931(8) 0.0577(6) 0.0190(5) 0.0217(4)
C1 0.0318(14) 0.0320(14) 0.0387(17) 0.0150(12) 0.0150(11) 0.0125(11)
C1' 0.0317(14) 0.0377(15) 0.0404(18) 0.0210(13) 0.0129(12) 0.0139(11)
C2' 0.0358(16) 0.0399(16) 0.048(2) 0.0172(14) 0.0148(13) 0.0120(12)
C3' 0.0426(18) 0.0451(18) 0.056(2) 0.0242(16) 0.0119(15) 0.0034(14)
C4' 0.0319(16) 0.072(2) 0.059(2) 0.0364(19) 0.0171(15) 0.0130(15)
C5' 0.0436(18) 0.075(2) 0.073(3) 0.045(2) 0.0336(17) 0.0355(16)
C6' 0.0431(17) 0.0480(18) 0.065(2) 0.0310(17) 0.0277(15) 0.0242(14)

_geom_special_details            
;
 All esds (except the esd in the dihedral angle between two l.s. planes)
 are estimated using the full covariance matrix.  The cell esds are taken
 into account individually in the estimation of esds in distances, angles
 and torsion angles; correlations between esds in cell parameters are only
 used when they are defined by crystal symmetry.  An approximate (isotropic)
 treatment of cell esds is used for estimating esds involving l.s. planes.
;

loop_
_geom_bond_atom_site_label_1
_geom_bond_atom_site_label_2
_geom_bond_distance
_geom_bond_site_symmetry_2
_geom_bond_publ_flag
C2 C1 1.363(4) . ?
C2 C10 1.474(4) . ?
C2 C3 1.516(4) . ?
C3 O3 1.214(3) . ?
C3 C4 1.496(4) . ?
C4 C5 1.373(4) . ?
C4 C9 1.398(3) . ?
C5 C6 1.406(4) . ?
C5 H5 0.9300 . ?
C6 C7 1.409(4) . ?
C6 C13 1.470(4) . ?
C7 C8 1.388(4) . ?
C7 H7 0.9300 . ?
C8 C9 1.386(4) . ?
C8 H8 0.9300 . ?
C9 C1 1.482(4) . ?
C10 O1 1.197(3) . ?
C10 O2 1.328(3) . ?
C11 O2 1.439(3) . ?
C11 C12 1.503(4) . ?
C11 H11A 0.9700 . ?
C11 H11B 0.9700 . ?
C12 H12A 0.9600 . ?
C12 H12B 0.9600 . ?
C12 H12C 0.9600 . ?
C13 C14 1.359(4) . ?
C13 S1 1.731(3) . ?
C14 C15 1.399(4) . ?
C14 H14 0.9300 . ?
C15 C16 1.366(4) . ?
C15 H15 0.9300 . ?
C16 C17 1.456(4) . ?
C16 S1 1.734(3) . ?
C17 C18 1.361(4) . ?
C17 S2 1.733(3) . ?
C18 C19 1.405(4) . ?
C18 H18 0.9300 . ?
C19 C20 1.359(4) . ?
C19 H19 0.9300 . ?
C20 C21 1.459(4) . ?
C20 S2 1.737(3) . ?
C21 C22 1.392(4) . ?
C21 S3 1.720(3) . ?
C22 C23 1.431(4) . ?
C22 H22 0.9300 . ?
C23 C24 1.336(4) . ?
C23 H23 0.9300 . ?
C24 S3 1.702(4) . ?
C24 H24 0.9300 . ?
C1 C1' 1.478(3) . ?
C1' C6' 1.390(4) . ?
C1' C2' 1.391(4) . ?
C2' C3' 1.382(4) . ?
C2' H2' 0.9300 . ?
C3' C4' 1.370(4) . ?
C3' H3' 0.9300 . ?
C4' C5' 1.372(4) . ?
C4' H4' 0.9300 . ?
C5' C6' 1.385(4) . ?
C5' H5' 0.9300 . ?
C6' H6' 0.9300 . ?

loop_
_geom_angle_atom_site_label_1
_geom_angle_atom_site_label_2
_geom_angle_atom_site_label_3
_geom_angle
_geom_angle_site_symmetry_1
_geom_angle_site_symmetry_3
_geom_angle_publ_flag
C1 C2 C10 130.1(2) . . ?
C1 C2 C3 108.3(2) . . ?
C10 C2 C3 121.6(2) . . ?
O3 C3 C4 126.7(2) . . ?
O3 C3 C2 127.8(3) . . ?
C4 C3 C2 105.4(2) . . ?
C5 C4 C9 121.7(2) . . ?
C5 C4 C3 130.7(2) . . ?
C9 C4 C3 107.6(2) . . ?
C4 C5 C6 119.6(2) . . ?
C4 C5 H5 120.2 . . ?
C6 C5 H5 120.2 . . ?
C5 C6 C7 118.0(2) . . ?
C5 C6 C13 122.3(2) . . ?
C7 C6 C13 119.7(2) . . ?
C8 C7 C6 122.2(3) . . ?
C8 C7 H7 118.9 . . ?
C6 C7 H7 118.9 . . ?
C9 C8 C7 118.7(2) . . ?
C9 C8 H8 120.7 . . ?
C7 C8 H8 120.7 . . ?
C8 C9 C4 119.8(2) . . ?
C8 C9 C1 131.0(2) . . ?
C4 C9 C1 109.2(2) . . ?
O1 C10 O2 122.9(3) . . ?
O1 C10 C2 124.4(3) . . ?
O2 C10 C2 112.7(2) . . ?
O2 C11 C12 107.6(3) . . ?
O2 C11 H11A 110.2 . . ?
C12 C11 H11A 110.2 . . ?
O2 C11 H11B 110.2 . . ?
C12 C11 H11B 110.2 . . ?
H11A C11 H11B 108.5 . . ?
C11 C12 H12A 109.5 . . ?
C11 C12 H12B 109.5 . . ?
H12A C12 H12B 109.5 . . ?
C11 C12 H12C 109.5 . . ?
H12A C12 H12C 109.5 . . ?
H12B C12 H12C 109.5 . . ?
C14 C13 C6 128.8(3) . . ?
C14 C13 S1 110.1(2) . . ?
C6 C13 S1 121.0(2) . . ?
C13 C14 C15 114.0(3) . . ?
C13 C14 H14 123.0 . . ?
C15 C14 H14 123.0 . . ?
C16 C15 C14 113.6(3) . . ?
C16 C15 H15 123.2 . . ?
C14 C15 H15 123.2 . . ?
C15 C16 C17 129.0(3) . . ?
C15 C16 S1 110.0(2) . . ?
C17 C16 S1 121.0(2) . . ?
C18 C17 C16 130.3(3) . . ?
C18 C17 S2 110.3(2) . . ?
C16 C17 S2 119.4(2) . . ?
C17 C18 C19 113.6(3) . . ?
C17 C18 H18 123.2 . . ?
C19 C18 H18 123.2 . . ?
C20 C19 C18 113.8(3) . . ?
C20 C19 H19 123.1 . . ?
C18 C19 H19 123.1 . . ?
C19 C20 C21 130.7(3) . . ?
C19 C20 S2 110.2(2) . . ?
C21 C20 S2 119.0(2) . . ?
C22 C21 C20 127.8(2) . . ?
C22 C21 S3 110.9(2) . . ?
C20 C21 S3 121.3(2) . . ?
C21 C22 C23 110.8(3) . . ?
C21 C22 H22 124.6 . . ?
C23 C22 H22 124.6 . . ?
C24 C23 C22 114.0(3) . . ?
C24 C23 H23 123.0 . . ?
C22 C23 H23 123.0 . . ?
C23 C24 S3 112.0(2) . . ?
C23 C24 H24 124.0 . . ?
S3 C24 H24 124.0 . . ?
C10 O2 C11 116.8(2) . . ?
C13 S1 C16 92.29(13) . . ?
C17 S2 C20 92.11(14) . . ?
C24 S3 C21 92.33(16) . . ?
C2 C1 C1' 130.1(2) . . ?
C2 C1 C9 109.5(2) . . ?
C1' C1 C9 120.4(2) . . ?
C6' C1' C2' 118.4(3) . . ?
C6' C1' C1 119.7(2) . . ?
C2' C1' C1 121.8(3) . . ?
C3' C2' C1' 120.0(3) . . ?
C3' C2' H2' 120.0 . . ?
C1' C2' H2' 120.0 . . ?
C4' C3' C2' 120.8(3) . . ?
C4' C3' H3' 119.6 . . ?
C2' C3' H3' 119.6 . . ?
C3' C4' C5' 120.1(3) . . ?
C3' C4' H4' 119.9 . . ?
C5' C4' H4' 119.9 . . ?
C4' C5' C6' 119.7(3) . . ?
C4' C5' H5' 120.2 . . ?
C6' C5' H5' 120.2 . . ?
C5' C6' C1' 121.0(3) . . ?
C5' C6' H6' 119.5 . . ?
C1' C6' H6' 119.5 . . ?

loop_
_geom_torsion_atom_site_label_1
_geom_torsion_atom_site_label_2
_geom_torsion_atom_site_label_3
_geom_torsion_atom_site_label_4
_geom_torsion
_geom_torsion_site_symmetry_1
_geom_torsion_site_symmetry_2
_geom_torsion_site_symmetry_3
_geom_torsion_site_symmetry_4
_geom_torsion_publ_flag
C1 C2 C3 O3 175.5(3) . . . . ?
C10 C2 C3 O3 -4.4(5) . . . . ?
C1 C2 C3 C4 -1.8(3) . . . . ?
C10 C2 C3 C4 178.4(2) . . . . ?
O3 C3 C4 C5 3.6(5) . . . . ?
C2 C3 C4 C5 -179.1(3) . . . . ?
O3 C3 C4 C9 -175.9(3) . . . . ?
C2 C3 C4 C9 1.3(3) . . . . ?
C9 C4 C5 C6 0.6(4) . . . . ?
C3 C4 C5 C6 -178.9(3) . . . . ?
C4 C5 C6 C7 -1.7(4) . . . . ?
C4 C5 C6 C13 177.6(3) . . . . ?
C5 C6 C7 C8 1.3(4) . . . . ?
C13 C6 C7 C8 -178.1(3) . . . . ?
C6 C7 C8 C9 0.3(4) . . . . ?
C7 C8 C9 C4 -1.5(4) . . . . ?
C7 C8 C9 C1 180.0(3) . . . . ?
C5 C4 C9 C8 1.0(4) . . . . ?
C3 C4 C9 C8 -179.4(3) . . . . ?
C5 C4 C9 C1 179.9(3) . . . . ?
C3 C4 C9 C1 -0.5(3) . . . . ?
C1 C2 C10 O1 166.9(3) . . . . ?
C3 C2 C10 O1 -13.2(4) . . . . ?
C1 C2 C10 O2 -12.3(4) . . . . ?
C3 C2 C10 O2 167.6(2) . . . . ?
C5 C6 C13 C14 164.1(3) . . . . ?
C7 C6 C13 C14 -16.6(5) . . . . ?
C5 C6 C13 S1 -18.9(4) . . . . ?
C7 C6 C13 S1 160.4(2) . . . . ?
C6 C13 C14 C15 177.6(3) . . . . ?
S1 C13 C14 C15 0.3(4) . . . . ?
C13 C14 C15 C16 -0.2(4) . . . . ?
C14 C15 C16 C17 -179.9(3) . . . . ?
C14 C15 C16 S1 0.0(4) . . . . ?
C15 C16 C17 C18 172.1(3) . . . . ?
S1 C16 C17 C18 -7.7(5) . . . . ?
C15 C16 C17 S2 -8.1(5) . . . . ?
S1 C16 C17 S2 172.09(16) . . . . ?
C16 C17 C18 C19 178.9(3) . . . . ?
S2 C17 C18 C19 -0.9(4) . . . . ?
C17 C18 C19 C20 0.7(4) . . . . ?
C18 C19 C20 C21 -175.8(3) . . . . ?
C18 C19 C20 S2 -0.2(4) . . . . ?
C19 C20 C21 C22 -175.4(3) . . . . ?
S2 C20 C21 C22 9.3(4) . . . . ?
C19 C20 C21 S3 6.4(5) . . . . ?
S2 C20 C21 S3 -168.84(17) . . . . ?
C20 C21 C22 C23 -177.7(3) . . . . ?
S3 C21 C22 C23 0.7(3) . . . . ?
C21 C22 C23 C24 -0.5(4) . . . . ?
C22 C23 C24 S3 0.1(4) . . . . ?
O1 C10 O2 C11 -5.1(4) . . . . ?
C2 C10 O2 C11 174.1(2) . . . . ?
C12 C11 O2 C10 -172.7(3) . . . . ?
C14 C13 S1 C16 -0.3(2) . . . . ?
C6 C13 S1 C16 -177.8(2) . . . . ?
C15 C16 S1 C13 0.2(2) . . . . ?
C17 C16 S1 C13 -180.0(2) . . . . ?
C18 C17 S2 C20 0.7(2) . . . . ?
C16 C17 S2 C20 -179.2(2) . . . . ?
C19 C20 S2 C17 -0.3(2) . . . . ?
C21 C20 S2 C17 175.9(2) . . . . ?
C23 C24 S3 C21 0.2(3) . . . . ?
C22 C21 S3 C24 -0.5(3) . . . . ?
C20 C21 S3 C24 177.9(3) . . . . ?
C10 C2 C1 C1' 1.4(5) . . . . ?
C3 C2 C1 C1' -178.5(3) . . . . ?
C10 C2 C1 C9 -178.6(3) . . . . ?
C3 C2 C1 C9 1.5(3) . . . . ?
C8 C9 C1 C2 178.0(3) . . . . ?
C4 C9 C1 C2 -0.6(3) . . . . ?
C8 C9 C1 C1' -2.0(5) . . . . ?
C4 C9 C1 C1' 179.3(2) . . . . ?
C2 C1 C1' C6' 126.3(3) . . . . ?
C9 C1 C1' C6' -53.6(4) . . . . ?
C2 C1 C1' C2' -57.3(4) . . . . ?
C9 C1 C1' C2' 122.8(3) . . . . ?
C6' C1' C2' C3' 0.4(4) . . . . ?
C1 C1' C2' C3' -176.1(3) . . . . ?
C1' C2' C3' C4' -0.4(5) . . . . ?
C2' C3' C4' C5' 0.2(5) . . . . ?
C3' C4' C5' C6' 0.0(5) . . . . ?
C4' C5' C6' C1' 0.0(5) . . . . ?
C2' C1' C6' C5' -0.2(5) . . . . ?
C1 C1' C6' C5' 176.3(3) . . . . ?

_refine_diff_density_max         0.342
_refine_diff_density_min         -0.464
_refine_diff_density_rms         0.058

_shelxl_version_number           2013-4

_shelx_res_file                  
;
TITL TERTIOFENE in P-1
CELL  0.71073   9.6520  11.4320  13.0680  108.905   98.795  109.501
ZERR     2.00   0.0050   0.0050   0.0050    0.005    0.005    0.005
LATT   1
SFAC  C    H    O    S
UNIT  60 40 6 6
MERG   2
FMAP   2

L.S.  14

OMIT 4 -3 4

ACTA
BOND $H
CONF

WGHT    0.049100    0.442300
FVAR       3.76290
C2    1    0.438540   -0.123797    1.342442    11.00000    0.03029    0.03662 =
         0.04184    0.01780    0.01436    0.01380
C3    1    0.552290   -0.038503    1.299558    11.00000    0.03123    0.03900 =
         0.04046    0.01646    0.01538    0.01506
C4    1    0.459136   -0.001073    1.223571    11.00000    0.02997    0.03585 =
         0.03953    0.01661    0.01279    0.01328
C5    1    0.502026    0.073578    1.161069    11.00000    0.03253    0.03850 =
         0.04343    0.01878    0.01689    0.01305
AFIX  43
H5    2    0.603963    0.108744    1.161162    11.00000   -1.20000
AFIX   0
C6    1    0.390903    0.096524    1.096938    11.00000    0.03846    0.03302 =
         0.03648    0.01275    0.01383    0.01469
C7    1    0.237338    0.037941    1.097207    11.00000    0.03477    0.05244 =
         0.04493    0.02396    0.01132    0.02159
AFIX  43
H7    2    0.162296    0.050760    1.053956    11.00000   -1.20000
AFIX   0
C8    1    0.194351   -0.038273    1.159893    11.00000    0.03009    0.04558 =
         0.04879    0.02293    0.01481    0.01423
AFIX  43
H8    2    0.092177   -0.076334    1.158473    11.00000   -1.20000
AFIX   0
C9    1    0.306751   -0.056493    1.224620    11.00000    0.03102    0.03353 =
         0.04125    0.01616    0.01374    0.01138
C10   1    0.487161   -0.183301    1.418257    11.00000    0.03343    0.03867 =
         0.04142    0.01688    0.01136    0.01145
C11   1    0.410396   -0.303309    1.530920    11.00000    0.05984    0.05955 =
         0.05069    0.03470    0.02192    0.02793
AFIX  23
H11A  2    0.494900   -0.241739    1.598978    11.00000   -1.20000
H11B  2    0.438135   -0.374305    1.488013    11.00000   -1.20000
AFIX   0
C12   1    0.266768   -0.363667    1.561182    11.00000    0.08250    0.08293 =
         0.09439    0.06187    0.04630    0.02755
AFIX 137
H12A  2    0.234350   -0.293794    1.596573    11.00000   -1.50000
H12B  2    0.287194   -0.404023    1.612471    11.00000   -1.50000
H12C  2    0.187045   -0.431727    1.493828    11.00000   -1.50000
AFIX   0
C13   1    0.430092    0.179748    1.031635    11.00000    0.04060    0.03533 =
         0.03842    0.01669    0.01432    0.01651
C14   1    0.335325    0.187198    0.947906    11.00000    0.03566    0.05283 =
         0.04995    0.02458    0.01155    0.01671
AFIX  43
H14   2    0.230015    0.134348    0.920638    11.00000   -1.20000
AFIX   0
C15   1    0.410306    0.281440    0.906406    11.00000    0.04381    0.05246 =
         0.04239    0.02496    0.00999    0.02198
AFIX  43
H15   2    0.359657    0.296860    0.848949    11.00000   -1.20000
AFIX   0
C16   1    0.564936    0.348652    0.958268    11.00000    0.04270    0.04250 =
         0.03987    0.02358    0.01601    0.02223
C17   1    0.678923    0.452800    0.937873    11.00000    0.04463    0.03932 =
         0.03634    0.02003    0.01255    0.01991
C18   1    0.829927    0.531394    0.995746    11.00000    0.04554    0.05752 =
         0.04717    0.03051    0.00875    0.02075
AFIX  43
H18   2    0.879309    0.526957    1.060426    11.00000   -1.20000
AFIX   0
C19   1    0.904150    0.619904    0.948478    11.00000    0.03904    0.04547 =
         0.05035    0.02311    0.00872    0.01314
AFIX  43
H19   2    1.007606    0.678873    0.978542    11.00000   -1.20000
AFIX   0
C20   1    0.810824    0.611383    0.854797    11.00000    0.03666    0.03249 =
         0.04219    0.01503    0.01374    0.01639
C21   1    0.844874    0.678608    0.778286    11.00000    0.04180    0.03517 =
         0.05058    0.02269    0.01953    0.01791
C22   1    0.741637    0.672208    0.687526    11.00000    0.04119    0.03569 =
         0.03985    0.02431    0.01081    0.01055
AFIX  43
H22   2    0.635538    0.624952    0.666784    11.00000   -1.20000
AFIX   0
C23   1    0.821020    0.748232    0.630527    11.00000    0.06222    0.06133 =
         0.05703    0.03834    0.02057    0.02699
AFIX  43
H23   2    0.770963    0.755044    0.567400    11.00000   -1.20000
AFIX   0
C24   1    0.973479    0.808550    0.676111    11.00000    0.05691    0.06704 =
         0.08697    0.05223    0.03535    0.02886
AFIX  43
H24   2    1.040488    0.861520    0.648603    11.00000   -1.20000
AFIX   0
O1    3    0.609124   -0.189830    1.436341    11.00000    0.04146    0.10724 =
         0.09549    0.07453    0.03244    0.04127
O2    3    0.379624   -0.231402    1.464249    11.00000    0.04047    0.06590 =
         0.06229    0.04417    0.02451    0.02536
O3    3    0.690673   -0.002764    1.324571    11.00000    0.02826    0.06369 =
         0.06815    0.03808    0.01778    0.01603
S1    4    0.617343    0.293077    1.060642    11.00000    0.03793    0.05198 =
         0.05087    0.03238    0.01025    0.01444
S2    4    0.626319    0.490512    0.823607    11.00000    0.03771    0.04527 =
         0.04434    0.02501    0.00971    0.01481
S3    4    1.030666    0.777058    0.790458    11.00000    0.04337    0.08522 =
         0.09306    0.05773    0.01896    0.02167
C1    1    0.296680   -0.131096    1.299095    11.00000    0.03184    0.03197 =
         0.03870    0.01499    0.01499    0.01255
C1'   1    0.147858   -0.198691    1.316441    11.00000    0.03173    0.03774 =
         0.04042    0.02103    0.01294    0.01387
C2'   1    0.085952   -0.336730    1.292143    11.00000    0.03584    0.03989 =
         0.04799    0.01716    0.01482    0.01202
AFIX  43
H2'   2    0.141348   -0.387886    1.268623    11.00000   -1.20000
AFIX   0
C3'   1   -0.057804   -0.397870    1.302938    11.00000    0.04264    0.04513 =
         0.05571    0.02423    0.01186    0.00339
AFIX  43
H3'   2   -0.098820   -0.490295    1.286084    11.00000   -1.20000
AFIX   0
C4'   1   -0.140582   -0.323904    1.338180    11.00000    0.03191    0.07233 =
         0.05946    0.03641    0.01711    0.01301
AFIX  43
H4'   2   -0.237033   -0.366174    1.345378    11.00000   -1.20000
AFIX   0
C5'   1   -0.081484   -0.187615    1.362870    11.00000    0.04360    0.07525 =
         0.07337    0.04460    0.03360    0.03548
AFIX  43
H5'   2   -0.137653   -0.137364    1.386765    11.00000   -1.20000
AFIX   0
C6'   1    0.062233   -0.125215    1.352041    11.00000    0.04313    0.04798 =
         0.06487    0.03096    0.02773    0.02416
AFIX  43
H6'   2    0.102052   -0.032801    1.368831    11.00000   -1.20000
AFIX   0
HKLF    4

REM  TERTIOFENE in P-1
REM R1 =  0.0573 for    3578 Fo > 4sig(Fo)  and  0.0977 for all    5524 data
REM    326 parameters refined using      0 restraints

END

WGHT      0.0491      0.4423

REM Highest difference peak  0.342,  deepest hole -0.464,  1-sigma level  0.058
Q1    1   0.6824  0.6425  0.6721  11.00000  0.05    0.34
Q2    1   0.7691  0.6395  0.7004  11.00000  0.05    0.33
Q3    1   0.7711  0.7232  0.6847  11.00000  0.05    0.32
Q4    1   0.7636  0.6923  0.6637  11.00000  0.05    0.31
Q5    1   0.4872 -0.1014  1.3116  11.00000  0.05    0.25
Q6    1  -0.0227 -0.1658  1.3333  11.00000  0.05    0.22
Q7    1   0.7184  0.5879  0.8602  11.00000  0.05    0.22
Q8    1   0.4145 -0.3002  1.3948  11.00000  0.05    0.21
Q9    1   1.1432  0.8549  0.8695  11.00000  0.05    0.21
Q10   1   0.5807 -0.1219  1.4733  11.00000  0.05    0.21
Q11   1  -0.0448  0.0213  1.4387  11.00000  0.05    0.20
Q12   1   0.3814  0.2312  1.0214  11.00000  0.05    0.20
Q13   1   0.2202 -0.2959  1.5623  11.00000  0.05    0.20
Q14   1   0.2707 -0.0129  1.2148  11.00000  0.05    0.20
Q15   1   0.5331 -0.2415  1.3913  11.00000  0.05    0.20
Q16   1   0.6435  0.4623  1.0113  11.00000  0.05    0.20
Q17   1   0.3717 -0.0537  1.1993  11.00000  0.05    0.20
Q18   1   0.1682 -0.4471  1.2205  11.00000  0.05    0.20
Q19   1   0.2352 -0.4799  1.2810  11.00000  0.05    0.20
Q20   1   0.9254  0.6891  0.7478  11.00000  0.05    0.19
;
_shelx_res_checksum              33894
